# Supplementary material for: Progestin-primed ovarian stimulation for fertility preservation in women with cancer: A comparative study
Source: PLoS One. 2023 Mar 28;18(3):e0280238. doi: 10.1371/journal.pone.0280238 (PMC10047511; doi:10.1371/journal.pone.0280238)
Supplement: S1 Dataset — (XLSX) [file pone.0280238.s001.xlsx]

## Sheet: Database
ID	Therapy (1=GnRHant, 2=PPOS)	Pathology (1=breast cancer , 2=hematological cancer, 3=CNS cancer, 4=ovarian cancer, 5=others)	Previous pregnancies	pregnancy seeking (1=yes, 0=no)	Median cycle duration	BMI	Age	AFC	AMH	Letrozolo (0=No, 1=yes)	Total Gonadotropin dosage	Stimulation lenght	STOP (0=No, 1=yes)	N. Follicole > 15mm	N. follicole 11-15mm	Tootal N. retrieved oocytes	Total number Ooocytes MII cryopreserved	ratio Oocytes / AMH	ratio cryopreserved oocytes/ AMH	Aldosterone	Cortisol	Cortisone	11DeoxyCortisol	21DeoxyCortisol	Corticosterone	11DeoxyCorticosterone	DHEAS	DHEA	Estradiol	Androstenedione	Testosterone	DHT	17OHProgesterone	Progesterone	Mentrual cycle phase (2=follicular, 3=lutheal)	N. injections	Stimulation (gonadotropin) cost	GnRH antagonist or progestin cost	Trigger cost	Total costs	Total number follicles	Ultrasound number
001	1	2	0	0	90	16.7277	26	9	0.67	0	2525	12	0	2	7	0	0	0	0	0.085	33.895	31.55	0.645	0.1	1.32	20.6	1312.58	5.17	156.445	0.99	0.015	0.34	439.72	365.985	2	15	862.08	295.5	17.47	1175.05	9	5
002	1	5	0	0	28	20.8117	27	18	5.92	0	1700	9	0	7	15	18	10	3.04054	1.68919	0.005	78.265	20.375	0.935	0.18	2.58	17.38	1370.82	21.79	391.16	77.41	4.055	0.025	677.18	1133.39	3	8	606.33	147.75	17.47	771.55	22	4
003	1	2	0	0	27	23.3234	27	28		0	2025	11	0	12	6	21	21			0.095	82.275	23.5	1.7	0.145	3.75	26.4	1441.68	13.716	802.14	43.785	1.38	0.025	556.065	538.938	2	19	627.75	295.5	17.47	940.72	18	4
004	1	2	1	0	28	21.2585	37	11	4.7	0	2700	11	0	10	2	6	6	1.2766	1.2766	0.03	35.505	10.895	0.305	0.18	0.95	43.46	1074.92	9.911	188.36	3.3	0.06	0.025	649.18	3058.46	3	13	916.33	197	43.2	1156.53	12	4
005	1	1	0	0	31	27.0993	38	28	8.86	1	1612.5	11	0	30	20	48	41	5.41761	4.62754	0.05	72.785	16.685	0.85	0.55	3.92	22.11	1994.25	20.722	74.345	213.19	23.04	0.025	1075.38	2611.82	3	12	559.38	197	17.47	773.845	50	3
006	1	1	0	0	28	21.5139	33	25	2.88	0	1462.5	8	0	19	23	34	27	11.8056	9.375	0.14	47.13	8.725	0.43	0.245	1.775	21.41	883.05	4.26	105.09	1.48	0.02	0.025	374.64	527.803	3	9	522.18	147.75	17.47	687.395	42	3
007	1	2	0	0	28	19.7055	28	23	4.75	0	2150	10	0	22	10	29	24	6.10526	5.05263	0.23	86.05	13.44	0.71	0.015	4.33	25.62	1029.22	3.988	98.47	0.81	0.02	0.17	274.43	432.41	2	12	745.83	197	17.47	960.3	32	3
008	1	1	0	0	27	16.563	33	15	0.62	1	1850	7	0	4	3	6	6	9.67742	9.67742																3	9	652.83	147.75	17.47	818.05	7	3
009	1	1	0	0	28	22.7732	34	9	2.72	1	2450	11	0	9	5	12	11	4.41176	4.04412	0.02	36.54	13.71	1.14	0.015	2.12	30.25	1415.02	9.722	51.21	133.47	12.43	0.09	538.61	507.57	3	14	838.83	246.25	43.2	1128.28	14	4
010	1	1	0	0	28	23.1834	30	20	3.71	1	1925	9	0	8	11	12	4	3.2345	1.07817	0.02	51.54	11	1.03	0.19	2.63	26.96	1599.9	12.472	123.01	214.19	19.74	0.17	751.22	894.34	2	11	676.08	246.25	17.47	939.8	19	3
011	1	1	0	0	29	19.7232	32	18	3.38	0	2000	8	0	15	11	20	19	5.91716	5.6213	0.005	81.42	13.155	1.345	0.245	3.185	30.705	1695.24	8.962	298.25	4.725	0.105	0.05	313.06	440.578	2	10	699.33	147.75	44.37	891.45	26	4
012	1	1	0	0	32	20.0692	31	18	1.13	1	2550	10	0	7	5	11	9	9.73451	7.9646																3	13	869.83	295.5	43.2	1208.53	12	3
013	1	1	0	0	27	19.6052	28	32	3.98	1	1612.5	9	0	14	13	18	13	4.52261	3.26633	0.14	72.085	22.75	2.335	0.46	6.32	40.335	2096.95	12.301	89.775	291.07	38.535	0.68	644.42	819.34	2	7	524.5	11.7	17.47	553.67	27	3
014	1	1	0	0	29	20.7612	37	24	3.94	1			1																						2
015	1	2	0	0	28	21.5019	31	20	1.12	0	2975	12	0	15	8	15	12	13.3929	10.7143	0.03	74.71	24.01	1.55	0.06	3.28	27.65	1225.7	10.225	366.02	1.4	0.02	0.16	698.93	459.66	3	16	1001.58	246.25	17.47	1265.3	23	5
016	1	1	0	1	30	18.5185	35	52	6.52	1	1850	8	0	26	12	46	41	7.05521	6.28834	0.17	45.57	7.985	3.035	0.295	3.22	21.265	1379.44	10.363	129.64	288.115	40.47	0.215	485.745	506.693	2	6	652.83	10.53	17.47	680.83	38	3
017	1	4	0	1	28	28.0404	23	10	1	0	1500	8	0	5	4	3	2	3	2	0.08	54.02	6.48	1.63	0.05	2.92	43.62	1887.13	9.192	242.13	87.6	3.88	0.025	395.43	553.305	2	10	524.5	246.25	43.2	813.95	9	3
018	1	1	0	1	27	22.7244	40	16	1.37	1	1800	7	0	5	4	11	10	8.0292	7.29927	0.08	45.26	12.925	3.48	0.08	2.085	25.11	2199.01	12.299	306.81	259.75	44.89	0.275	881.77	507.36	2	7	637.33	147.75	17.47	802.55	9	3
019	1	1	0	0	28	19.8177	40	15	5.82	1	2000	10	0	35	25	59	49	10.1375	8.41924	0.195	50.355	9.725	1.04	0.155	5.555	19.615	586.425	4.237	27.235	94.74	20.445	0.315	497.595	517.048	3	10	699.33	147.75	17.47	864.55	60	5
020	1	1	0	0	28	19.052	29	16	3.22	1	2075	8	0	9	4	12	6	3.72671	1.86335	0.05	52.385	19.985	5.535	0.165	2.825	18.525	967.76	17.113	339.675	451.29	62.93	0.49	999.855	558.655	2	12	722.58	246.25	17.47	986.3	13	3
021	1	5	0	0	30	19.3821	22	35	4.58	0	1950	10	0	10	10	20	18	4.36681	3.93013	0.04	65.325	18.35	1.115	0.51	2.54	15.855	1821.84	5.109	498.1	6.905	0.21	0.08	545.78	463.573	3	13	664	197	17.47	878.47	20	4
022	1	1	0	0	28	22.8928	29	19	1.96	1	2300	10	0	11	9	16	7	8.16327	3.57143	0.015	53.51	13.785	0.93	0.015	2.625	21.13	2544.07	5.748	41.16	133.675	11.775	0.025	640.35	549.803	2	15	792.33	295.5	17.47	1105.3	20	4
023	1	4	0	0	28	20.1951	19	10	2.38	1	2300	10	0	8	3	18	14	7.56303	5.88235	0.05	85.84	19.17	1.26	0.11	6.81	20.64	2738.77	7.643	177.2	135.54	19.29	0.88	632.57	610.645	3	11	792.33	147.75	17.47	957.55	11	3
024	1	2	0	0	30	22.7732	35	36	3.1	0	2450	10	0	14	7	10	10	3.22581	3.22581	0.105	98.32	19.665	1.065	0.21	7.435	32.535	2048.12	7.315	586.895	10.24	0.355	0.11	711.025	695.018	2	14	828.33	246.25	17.47	1092.05	21	3
025	1	3	0	0	45	19.1327	31	17	1.84	0	2450	11	0	6	10	1	0	0.543478	0	0.125	101.045	18.255	10.39	0.265	6.395	42.175	1646.59	11.546	661.695	106.505	4.01	0.145	801.195	423.073	2	15	828.33	259.75	17.47	1105.55	16	3
026	1	1	0	0	27	22.6562	37	17	2.83	1	2450	11	0	10	11	26	20	9.18728	7.06714	0.005	37.905	7.08	1.235	0.31	2.73	16.015	1003.14	4.88	48.06	143.42	35.705	0.22	602.45	488.905	3	15	838.83	246.25	17.47	1102.55	21	4
027	1	1	0	0	30	23.4375	29	35	4.84	1	3725	13	0	4	8	13	6	2.68595	1.23967	0.013	39.53	9.915	2.005	0.735	2.215	19.275	2499.62	8.416	117.625	296.82	46.96	0.265	686.245	660.738	2	21	1105.75	246.25	17.47	1369.47	12	4
028	1	1	1	0	28	22.5981	36	18	1.23	1	2300	10	0	9	6	10	9	8.13008	7.31707	0.11	50.42	16.755	2.87	0.205	3.945	27.12	2036.92	8.436	314.145	218.82	23.47	0.41	594.115	551.405	2	12	792.33	197	43.2	1032.53	15	3
029	1	1	1	0	28	24.2424	35	11	0.73	0			1																						2
030	1	1	1	0	28	19.5918	37	9	0.84	1	2000	8	0	4	2	2	2	2.38095	2.38095	0.065	47.4	17.035	2.475	0.125	2.555	33.42	1035.4	8.956	384.28	154.48	24.525	0.155	778.625	619.355	2	11	699.33	197	17.47	913.8	6	3
031	1	1	0	0	30	19.3772	39	8	0.39	1			1																						2
032	1	1	0	0	28	28.3447	29	26	1.51	1	2400	10	0	11	17	24	13	15.894	8.60927	0.005	38.23	12.735	1.03	0.105	1.595	20.835	1997.83	7.217	102.175	210.67	23.525	0.245	646.035	613.905	3	13	823.33	197	17.47	1037.8	28	4
033	1	1	0	0	28	28.2828	37	26	4.11	0	2300	10	0	11	11	17	13	4.13625	3.16302	0.035	74.37	13.375	1.275	0.235	5.755	59.94	1337.54	6.485	282.92	4.665	0.15	0.665	503.795	566.505	2	14	792.33	246.25	17.47	1056.05	22	3
034	1	1	1	0	28	21.0498	38	7		1	2525	9	0	4	4	6	6			0.013	30.185	6.725	0.455	0.115	1.425	20.51	716.385	4.226	46.16	83.015	9.94	0.075	425.415	543.3	3	12	862.08	197	43.2	1102.28	8	4
035	1	2	0	0	22	21.5139	19	11	1.35	0	1800	9	0	10	0	10	9	7.40741	6.66667	0.03	85.85	23.8	2.14	0.165	6.65	35.235	828.455	8.964	574.22	2.88	0.115	0.038	755.58	615.148	2	14	378	197	43.2	618.2	10	2
036	1	1	1	0	27	28.0816	32	14	1.55	0	2300	10	0	9	6	9	9	5.80645	5.80645	0.015	52.93	11.9	0.64	0.25	2.96	27.57	3030.66	4.479	285.985	2.205	0.03	0.025	503.445	655.008	3	13	792.33	197	17.47	1006.8	15	3
037	1	1	0	0	31	19.5312	33	32	5.68	1	2525	8	0	10	14	25	14	4.40141	2.46479	0.005	50.89	12.02	2.56	0.465	2.865	38.37	980.225	9.972	93.61	152.005	38.725	0.335	752.11	603.603	2	14	783.33	295.5	17.47	1096.3	24	4
038	1	2	0	0	31	21.6713	32	75	10.8	0	1350	9	0	15	26	37	27	3.42593	2.5	0.015	67.69	10.59	0.855	0.405	3.61	19.705	1977.64	5.442	399.285	25.265	1.455	0.34	373.86	494.41	2	14	418.5	147.75	17.47	583.72	41	3
039	1	2	0	0	31	20.1771	31	27	1.96	0	1500	7	0	12	5	16	8	8.16327	4.08163	0.025	70.51	11.28	0.715	0.11	2.78	28.995	1351.39	5.016	263.625	3.11	0.065	0.505	469.38	647.21	3	9	524.5	147.75	17.47	689.72	17	3
040	1	1	0	1	26	28.6851	37	12	2.76	1	2000	8	0	7	11	23	20	8.33333	7.24638	0.04	55.45	14.75	1.115	0.205	1.63	23.885	1815.1	7.529	186.815	126.9	20.545	0.265	470.855	632.775	2	11	652.83	246.25	17.47	916.55	18	3
041	1	5	0	0	28	24.4193	22	8	2.22	0	2150	9	0	7	12	18	16	8.10811	7.20721	0.23	68.605	9.09	0.875	0.06	3.1	29.11	2100.09	4.598	246.075	4.17	0.25	0.245	384.335	517.093	2	12	745.83	197	17.47	960.3	19	4
042	1	5	0	0	28	17.9687	34	15	3.14	0	1800	10	0	11	11	16	11	5.09554	3.50318	0.075	44.29	10.495	1.645	0.97	3.35	29.265	1369.17	6.779	408.115	6.095	0.21	0.305	375.47	674.678	3	10	617.5	98.5	17.47	733.47	22	5
043	1	5	0	0	28	24.0238	30	14	2.2	0	2050	10	0	5	3	5	5	2.27273	2.27273	0.04	49.225	10.585	0.785	0.155	4.02	32.69	906.52	2.87	153.115	1.825	0.04	0.025	306.065	687.583	3	13	695	197	17.47	909.47	8	3
044	1	4	0	0	29	21.9713	25	19	2.29	0	1500	7	0	11	8	12	9	5.24017	3.93013	0.06	80.255	11.955	0.725	0.08	3.605	22.81	2057.78	3.99	178.55	5.755	0.255	0.025	372.215	679.363	2	11	524.5	197	44.37	765.87	19	3
045	1	5	0	0	28	17.2364	31	39	3.25	0	2000	8	0	11	5	16	13	4.92308	4	0.125	52.09	11.79	0.9	0.11	5.265	25.38	3797.97	3.891	214.135	1.9	0.04	0.07	330.12	616.005	2	9	699.33	147.75	43.2	890.28	16	4
046	2	1	0	0	26	21.4692	35	15	2.13	1	1800	9	0	5	5	5	5	2.34742	2.34742	0.105	47.515	14.195	2.725	0.165	4.26	22.765	1011.84	10.02	129.915	191.97	60.1	0.56	521.175	583.368	2	12	378	11.7	44.37	434.07	10	3
047	2	5	0	0	28	17.3134	36	38	5.61	0	1800	9	0	8	15	36	24	6.41711	4.27807	0.005	44.66	10.225	1.43	0.11	3	34.23	1149.06	4.812	513.27	19.67	1.135	0.025	449.84	522.36	2	12	378	11.7	44.37	434.07	23	3
048	2	5	0	0	45	22.7694	19	3		0			1																						3
049	2	1	0	0	28	19.7232	33	21	4.72	1	1400	7	0	10	8	23	17	4.87288	3.60169	0.125	64.17	13.745	1.585	0.015	3.67	17.86	1021.47	7.336	80.195	149.86	25.83	0.275	411.255	507.258	2	10	294	9.36	44.37	347.73	18	2
050	2	2	0	0	28	20.7967	23	30	2.51	0	1600	9	0	17	4	32	27	12.749	10.757	0.065	49.125	10.76	1.335	0.18	2.945	23.58	3079.32	8.356	506.695	55.555	2.985	0.57	465.99	551.353	2	12	336	11.7	44.37	392.07	21	2
051	2	1	0	0	26	21.0077	37	9	2.6	1	2200	11	0	4	4	5	5	1.92308	1.92308	0.125	45.365	11.5	2.485	0.105	1.39	51.033	777.47	6.496	198.32	194.645	35.855	0.36	879.205	1417.95	2	14	462	14.04	44.37	520.41	8	4
052	2	5	0	0	28	23.6128	29	12	0.8	0	2600	13	0	6	9	7	4	8.75	5	0.005	29.805	9.475	11.1	0.25	2.255	38.445	1294.53	15.808	715.535	164.245	47.895	0.095	699.66	507.235	2	16	546	16.38	44.37	606.75	15	3
053	2	5	0	0	30	19.2672	24	8	0.312	0	2100	13	0	3	7	2	1	6.41026	3.20513	0.005	24.03	6.93	0.43	0.12	0.75	11.49	328.7	4.186	266.38	12.07	0.5	0.025	399.05	1206.46	2	15	684	15.21	43.2	742.41	10	3
054	2	1	1	0	28	30.1162	36	14	0.67	1	1400	7	0	3	1	4	1	5.97015	1.49254																2	10	294	9.36	44.37	347.73	4	2
055	2	1	0	0	24	18.7328	32	17	2.14	1	2400	12	0	5	5	9	6	4.20561	2.80374	0.08	47.605	12.585	3.115	0.015	4.175	42.36	2812.03	9.031	91.295	225.385	33.86	0.27	431.73	712.41	3	15	504	15.21	44.37	563.58	10	2
056	2	1	0	0	28	20.4467	30	14	1.86	1	1800	9	0	8	2	14	10	7.52688	5.37634	0.1	39.61	10.02	1.275	0.225	2.16	15.91	1490.08	8.25	81.68	162.785	31.355	0.115	482.77	515.173	2	11	378	10.53	44.37	432.9	10	2
057	1	2	0	0	28	20.0155	23	18	4.59	0	2025	9	0	17	15	19	10	4.13943	2.17865	0.15	107.4	51.72	4.09	0.015	3.7	63.767	2146.69	14.434	1184.65	11.21	0.33	0.025	1791.28	2310.09	2	13	425.25	165.61	44.37	635.23	32	3
058	2	4	0	0	28	19.3502	22	5	3.46	1	1575	7	0	3	1	4	1	1.15607	0.289017	0.13	61.01	12.36	2.52	0.15	2.83	19.61	1276.31	9.121	74.35	153.13	33.24	0.16	521.12	565.005	2	10	330.75	9.36	44.37	384.48	4	2
059	2	1	0	1	28	20.7612	39	7	0.77	0			1																						3
060	2	5	1	0	28	23.4375	34	20	4.18	0	2200	11	0	14	8	17	17	4.06699	4.06699	0.03	64.55	12.815	1.225	0.015	2	17.67	962.42	6.51	476.83	12.04	0.58	0.025	453.815	648.76	3	14	462	14.04	44.37	520.41	22	3
061	2	5	0	1	28	21.1463	35	23	3.46	0	1600	8	0	11	6	15	10	4.33526	2.89017	0.1	81.04	16.8	1.995	0.15	5.05	18.57	1258.11	5.011	387.325	5.5	0.37	0.025	394.51	595.9	2	11	336	10.53	44.37	390.9	17	3
062	2	1	0	1	30	22.3094	35	21	5.13	0	2000	10	0	7	8	15	14	2.92398	2.72904	0.005	54.84	12.56	1.335	0.37	2.18	16.99	1042.79	5.425	505.335	18.4	0.5	0.025	400.725	553.538	2	13	420	12.87	44.37	477.24	15	3
063	2	1	0	0	52	28.2828	34	38	3.61	0			1																						3
064	2	1	0	0	30	24.4898	28	12	3.01	1	2000	10	0	7	5	12	11	3.98671	3.65449	0.085	37.11	10.975	1.57	0.135	2.425	12.97	1645.37	7.663	153.165	255.935	30.685	0.365	386.005	470.778	3	13	420	12.87	44.37	477.24	12	2
065	2	1	0	0	29	19.433	38	22	2.26	1	2000	10	0	9	6	6	6	2.65487	2.65487	0.095	50.66	12.66	2.535	0.07	3.985	16.26	2383.14	10.635	168.31	265.71	26.615	0.025	759.825	602.744	2	13	420	12.87	44.37	477.24	15	2
066	2	5	0	0	30	22.0317	28	15	1.5	0	1600	8	0	12	14	20	20	13.3333	13.3333	0.025	43.265	7.59	1.62	0.11	1.465	20.735	1664.79	7.99	691.47	41.08	1.055	0.095	484.49	592.235	3	11	336	10.53	44.37	390.9	26	2
067	2	5	0	0	25	31.2213	30	15	1.85	0	2600	13	0	6	1	3	3	1.62162	1.62162	0.06	30.37	7.715	0.575	0.015	0.69	7.72	510.295	4.091	305.025	0.93	0.06	0.025	338.51	552.84	3	16	546	16.38	44.37	606.75	7	3
068	2	2	0	0	25	17.7154	31	10	1.14	0	2400	12	0	5	6	12	8	10.5263	7.01754	0.08	45.82	12.885	1.14	0.03	3.405	23.91	1024.46	9.288	383.465	2.47	0.105	0.025	800.485	976.648	3	15	504	15.21	44.37	563.58	11	2
069	2	1	1	0	34	25.5937	36	13	1.3	1	4100	16	0	7	6	10	9	7.69231	6.92308	0.1	23.39	6.52	1.275	0.035	0.985	24.255	1305.39	7.566	101	192.62	31.485	0.18	559.245	530.21	2	19	861	19.89	44.37	925.26	13	4
070	2	1	1	1	28	27.1809	38	10	1.05	1	3000	10	0	6	2	5	3	4.7619	2.85714	0.075	40.59	12.655	2.605	0.1	1.96	23.705	602.005	10.255	114.115	266.42	31.67	0.15	405.33	495.783	3	13	630	12.87	44.37	687.24	8	2
071	2	2	0	0	28	24.7721	39	12	1.08	0	2400	12	0	7	8	12	10	11.1111	9.25926	0.095	85.415	20.075	1.59	0.165	5.875	24.71	1926.16	9.814	394.2	20.52	0.77	0.025	571.82	644.638	3	15	504	15.21	44.37	563.58	15	3
072	2	5	0	0	30	19.2336	31	10	4.35	0	1600	8	0	10	6	12	9	2.75862	2.06897	0.4	9.22	2.57	1.19	0.14	1.07	35.01	576.43	2.22	586.07	15.62	9.7	0.05	339.56	381.26	2	11	336	10.53	44.37	390.9	16	2
073	2	2	0	0	28	25.5593	20	3	1.42	0	2000	10	0	6	6	7	7	4.92958	4.92958	0.1	70.64	19.78	2.74	0.1	4.78	37.89	1697.16	2.77	586.39	3.97	0.25	0.025	332.44	425.31	2	13	420	12.87	44.37	432.87	12	3
074	2	1	0	1	25	19.487	36	7	0.33	1			1																						3
075	2	2	0	1	52	16.2982	32	15	0.93	0			1																						2
076	2	3	1	0	27	21.4109	33	27	2.97	0	1800	9	0	14	2	22	17	7.40741	5.72391	0.07	6.43	2.29	1.59	0.6	0.4	56.03	1196.82	5.14	484.24	4.5	0.29	0.33	374.9	477.75	3	12	378	11.7	44.37	434.07	16	2
077	2	5	0	0	28	20.5986	27	22	2.96	0	2000	10	0	14	8	25	20	8.44595	6.75676	0.13	68.49	15.46	2.78	0.12	2.27	30.63	1382.26	2.45	772.68	22.06	1.41	0.025	360.99	389.39	2	13	420	12.87	44.37	477.24	22	3
078	2	2	0	0	29	24.0346	28	22	2.19	0	1800	9	0	6	9	10	10	4.56621	4.56621	0.4	101.67	28.63	1.11	0.15	3.09	21.87	2588.73	2.15	499.17	77.97	6.03	0.15	270.38	369.62	3	12	378	11.7	44.37	434.07	15	3
079	2	5	0	0	22	19.2672	18	20	3.11	0	1600	8	0	12	7	31	21	9.96785	6.75241	0.24	99.9	20.93	1.83	0.1	7.03	28.12	1469.13	1.9	428.74	6.85	0.16	0.21	324.05	401.55	3	11	336	10.53	44.37	390.9	19	2
080	2	5	0	0	30	19.5918	23	15	6.94	0	1600	8	0	20	0	21	16	3.02594	2.30548	0.45	78.44	20.86	1.57	0.63	2.61	25.12	1699.83	2.55	586.91	23.68	0.61	0.06	313.04	364.09	2	11	336	10.53	44.37	390.9	20	2
081	2	2	0	0	28	30.9917	26	32	2.79	0	2200	11	0	12	8	5	4	1.79211	1.43369	0.25	19.72	3.91	1.51	0.15	0.69	17.9	574.89	10.32	411.85	120.68	18.81	0.36	313.42	298.96	2	14	462	14.04	44.37	520.41	20	3
082	2	1	0	0	45	22.3133	31	23	3.19	1	2000	10	0	10	7	18	16	5.64263	5.01567	0.16	84.94	22.77	1.99	0.23	1.69	37.47	2084.08	5.37	128.76	179.34	49.93	0.66	454.64	501.62	2	13	420	12.87	44.37	477.24	17	2
083	2	5	1	0	21	22.3081	31	28	1.54	0	2000	10	0	7	7	15	14	9.74026	9.09091	0.19	95.64	19.12	1.37	0.43	2.16	25.61	1114.13	2.25	181.54	7.21	0.18	0.025	328.74	387.83	2	13	420	12.87	44.37	477.24	14	3
084	2	2	0	0	26	19.3772	30	5	0.15	0	2400	8	0	2	1	3	3	20	20	0.03	38.15	18.57	1.83	0.26	3.07	41.65	734.55	14.98	343.05	6.73	0.17	0.13	269.93	536.95	3	11	504	10.53	44.37	558.9	3	2
085	2	2	0	0	29	24.0055	20	9	0.94	0	1800	9	0	7	6	4	2	4.25532	2.12766	0.27	6.65	1.53	1.72	0.66	0.58	45.75	1046.79	20.99	423.43	4.89	0.16	0.15	325.8	577.34	2	12	378	11.7	44.37	434.07	13	3
086	2	2	1	0	28	21.5645	28	23	1.88	0	2400	12	0	10	8	17	15	9.04255	7.97872	0.12	75.81	20.24	1.5	0.17	4.03	17.18	1276.43	14.12	278.67	20.28	0.64	0.14	238.46	405.53	3	15	504	15.21	44.37	563.58	18	3
087	2	3	0	0	28	23.6713	34	12	1.11	0	2200	11	0	5	7	6	4	5.40541	3.6036	0.11	34.76	7.07	0.64	0.015	3.7	21.61	546.27	6.49	154.1	1.45	0.03	0.025	203.81	496.86	2	14	462	14.04	44.37	520.41	12	3
088	2	3	0	0	28	21.4031	16	24		0	1500	10	0	6	3	7	1			0.13	44.37	12.06	4.2	0.78	2.64	42.23	812.29	8.74	560.19	77.62	2.26	0.21	436.72	638.82	2	11	720	12.87	43.2	776.07	9	2
089	2	2	0	1	28	23.1084	31	20	0.82	0	2400	12	0	14	9	16	15	19.5122	18.2927	0.06	47.41	12.36	0.58	0.07	1.34	21.41	1105.77	6.64	207.39	3.27	0.12	0.2	247.16	483.06	3	15	504	15.21	44.37	563.58	23	3
090	2	1	0	0	28	21.7778	35	25	2.23	0	2000	10	0	13	10	13	13	5.8296	5.8296	0.15	77.58	15.83	1.03	0.29	4.71	23.44	1247.27	5.93	251.94	7.32	0.24	0.09	556.52	873.68	3	13	420	12.87	44.37	477.24	23	3
091	2	1	0	0	37	19.1512	29	23	2.23	1	2200	11	0	13	9	17	15	7.62332	6.72646	0.11	54.88	13.62	2.27	0.13	3.51	23.38	1541.72	8.5	171.3	105.13	32.32	0.51	324.37	479.84	2	14	462	14.04	44.37	520.41	22	3
092	2	2	0	0	30	22.0317	29	15	2.28	0	2250	10	0	9	11	23	22	10.0877	9.64912	0.16	66.64	18.61	1.34	0.26	3.07	26.41	1668.45	12.13	340.07	14.46	0.4	0.33	358.32	532.61	3	13	472.5	12.87	44.37	529.74	20	2
093	2	1	1	0	30	24.4473	32	11	1.77	0	2400	12	0	8	8	10	9	5.64972	5.08475	0.09	57.44	14.85	0.78	0.18	2.85	21.59	2112.83	6.64	302.62	1.27	0.06	0.42	620.5	1531.55	2	15	504	15.21	44.37	563.58	16	3
094	2	2	0	0	28	18.2868	25	21	3.32	0	2250	10	0	14	12	18	10	5.42169	3.01205	0.02	2.91	0.94	1.6	0.17	0.1	27.24	1251.76	9.17	366.73	42.9	2.18	0.1	272.33	415.29	3	13	472.5	12.87	44.37	529.74	26	2
095	2	1	0	0	30	20.1951	29	23	3.14	1	2000	10	0	2	18	17	14	5.41401	4.4586	0.2	59.61	14.5	1.72	0.32	1.92	21.28	1401.17	5.26	86.93	95.76	29.6	0.36	290.22	509.66	3	13	420	12.87	44.37	477.24	20	2
096	2	1	0	0	29	23.1473	28	20	0.65	1	2600	13	0	8	0	8	7	12.3077	10.7692	0.07	57.96	16.06	3.31	0.35	2.72	26.07	2264.87	11.06	179.57	107.44	36.18	0.47	297.54	488.19	3	16	546	16.38	44.37	606.75	8	2
097	2	5	0	0	60	19.2277	24	38	3.95	0	2000	10	0	26	7	25	17	6.32911	4.3038	0.15	102.11	14.31	3.5	0.015	1.94	28.62	1140.27	4.75	426.06	3.91	0.33	0.025	267.74	393.88	2	13	420	12.87	44.37	477.24	33	2
098	2	4	1	0	29	36.7309	27	20	1.65	1	2600	13	0	12	7	17	12	10.303	7.27273	0.25	37.27	15.72	2.16	0.32	1.97	23.77	522.29	3.46	38.5	115.85	32.61	0.26	291.24	500.01	3	17	546	16.38	71.27	633.65	19	2
099	2	1	0	0	26	29.7265	30	11	0.64	1	2000	10	0	7	0	8	7	12.5	10.9375	0.05	61.59	14.48	1.52	0.16	3.05	22.61	4007.53	3.85	50.51	225.58	26.37	0.025	858.6	1690.7	3	13	420	12.87	44.37	477.24	7	3
100	2	2	0	0	30	17.5064	30	27	3.91	0	2200	11	0	6	13	6	6	1.53453	1.53453	0.06	3.51	2.29	1.42	0.17	0.1	10.81	444.04	3.79	623.99	81.04	3.08	0.07	605.92	1012.6	2	15	462	15.21	44.37	521.58	19	3
101	2	1	0	1	30	26.8386	31	22	3.66	0	2200	11	0	13	5	13	11	3.55191	3.00546	0.46	58.65	15.71	1.65	0.72	1.95	24.83	517.98	5.31	254.11	122.59	34.52	0.53	347.62	467.01	2	14	462	14.04	44.37	520.41	18	3
102	2	2	0	0	29	29.3848	28	3	1.61	0	2925	13	0	11	3	14	12	8.69565	7.45342	0.2	14.9	7.06	1.31	0.32	0.38	42.43	329.66	4.95	545.9	4.7	0.14	0.025	435.23	697.82	2	14	614.25	16.38	43.2	673.83	14	2
103	2	1	0	0	25	19.4674	37	4	0.5	1	2700	12	0	2	2	3	2	6	4	0.11	66.97	17.66	6.94	0.61	5.83	31.35	864.53	5.25	244.49	433.47	80.47	0.66	855.54	1017.45	2	13	567	15.21	43.2	625.41	4	2
104	2	2	0	0	28	24.5351	35	11	1.64	0	2400	12	0	4	8	9	6	5.4878	3.65854	0.28	74.78	16.81	2.37	0.015	3.61	22.09	803.95	4.42	581.62	13.16	0.51	0.18	363.57	481.13	3	13	504	15.21	43.2	562.41	12	2
105	2	1	1	0	36	24.6914	32	41	6.44	1	1500	10	0	17	5	24	22	3.72671	3.41615	0.3	30.43	13.65	1.1	0.15	1.54	25.45	1780.82	5.21	167.49	150.73	54.51	0.59	396.15	414.46	2	13	315	12.87	44.37	372.24	22	3
106	2	1	2	0	28	18.5185	37	15	3.15	1	2000	10	0	13	5	9	8	2.85714	2.53968	0.06	63.65	18.52	4.26	1.35	2.21	23.6	717.74	4.25	110.24	146.05	55.3	0.64	332.58	422.12	2	13	420	12.87	44.37	477.24	18	2
107	2	1	0	0	28	20.2812	31	10		0	2400	12	0	12	17	15	11			0.13	76.42	14.33	1.02	0.11	4.36	31.05	1179.24	1.87	190.62	1.84	0.11	0.33	903.94	2266.99	3	15	504	15.21	44.37	563.58	29	3
108	2	4	0	0	24	17.0068	22	13	0.81	0	2400	12	0	6	10	7	6	8.64198	7.40741	0.08	60.35	15.15	1.72	0.05	2.86	29.93	1495.91	10.66	319.23	1.79	0.16	0.025	296.63	494.82	2	15	504	15.21	44.37	563.58	16	3
109	2	2	0	0	29	19.8347	37	0	0.25	0	3000	15	0	3	2	2	1	8	4	0.09	45.32	14.76	1.8	0.3	2.25	41.08	1721.1	3.07	109.16	1.57	0.08	0.14	361.55	628.43	2	16	630	18.72	43.2	691.92	5	3
110	2	1	0	0	28	21.2585	26	14	0.91	1	2200	11	0	9	3	4	2	4.3956	2.1978	0.28	74.41	16.66	3.49	0.03	3.84	24.99	1647.45	4.75	93.37	169.16	50.45	0.65	393.08	518.06	3	14	462	14.04	44.37	520.41	12	3
111	2	1	0	0	28	18.3594	24	15	4.25	1	1800	9	0	19	0	12	9	2.82353	2.11765	0.05	53.29	14.32	4.45	0.17	0.93	28.68	2385.42	13.4	229.38	220.19	51.15	0.025	914.2	1056.94	2	12	408	11.7	44.37	464.07	19	2
112	2	1	0	0	45	20.8117	30	15	2.43	0	1800	9	0	11	2	3	2	1.23457	0.823045	0.24	98.84	21.15	1.82	0.63	4.74	24.24	2271.05	11.87	356.77	17.88	0.74	0.025	243.69	526.35	2	13	378	11.7	71.27	460.97	13	3
113	2	2	1	0	28	24.3824	35	4	0.22	0	1400	7	0	2	1	2	1	9.09091	4.54545	0.05	83.57	19.11	3.45	0.4	3.54	48.55	715.74	16.43	558.76	9.25	0.5	0.025	422.09	713.83	2	8	294	9.36	43.2	346.56	3	2
114	2	2	0	0	40	19.6283	17	20	2.52	0	1500	10	0	6	4	15	14	5.95238	5.55556	0.07	27.94	8.84	2.91	0.39	2.5	30.66	1478.74	12.67	524.38	127.16	7.18	0.025	903.91	1825.15	2	13	315	12.87	44.37	372.24	10	3
115	2	5	0	0	27	20.3816	30	31	3.12	0	1500	10	0	17	13	12	12	3.84615	3.84615	0.27	85.36	33.39	2.81	0.08	6.73	27.6	1654.61	14.1	516.59	67.43	7.27	0.23	280.75	419.05	3	13	315	12.87	44.37	372.24	30	3
116	2	4	0	0	28	21.2245	26	35	3.64	1	1500	10	0	14	7	7	7	1.92308	1.92308	0.1	47.46	14.42	4.05	0.31	1.87	32.85	3504.2	9.2	337.36	395.21	59.78	0.4	864.51	1047.43	2	14	315	12.87	71.27	399.14	21	3
117	2	5	0	0	45	29.3575	32	40		0	4350	24	0	14	22	21	17			0.25	98.11	27.09	2.24	0.35	5.69	25.37	1342.35	8.71	356.39	97.26	6.58	0.44	379.15	510.86	2	28	913.5	29.25	71.27	1014.02	36	8
118	2	1	2	1	27	22.7732	35	15	1.47	1	1800	9	0	6	7	5	3	3.40136	2.04082	0.005	22.77	18.88	2.31	0.04	0.99	10.67	564.15	6.04	72.96	76.27	23.32	0.2	190.37	216.25	2	12	378	11.7	44.37	434.07	13	1
119	2	5	1	0	45	21.83	28	15	1.18	0	2400	12	0	6	5	5	5	4.23729	4.23729	0.1	53.91	18.94	5.09	0.44	3.81	36.61	742.36	22.96	687.7	74.96	5.7	0.24	420.45	413.34	2	13	504	15.21	43.2	562.41	11	3
120	2	5	0	0	45	35.4308	27	40		0	4050	22	0	9	20	1	1			0.08	30.84	14.09	1.06	0.03	1.42	36.36	1715.3	8.75	242.01	15.69	0.2	0.13	267.55	691.75	2	26	850.5	26.91	71.27	948.68	29	5
121	2	2	0	0	26	19.2277	35	8	0.9	0	1400	7	0	2	2	3	3	3.33333	3.33333	0.12	5.1	2.18	3.02	0.54	0.5	48.24	937.01	23.23	559.62	23.71	0.77	0.025	402.76	692.8	3	10	294	9.36	44.37	347.73	4	3
122	2	2	0	0	30	20.83	22	7	0.81	0	2600	13	0	8	7	7	6	8.64198	7.40741	0.12	51.25	11.77	1.91	0.11	2.76	28.11	1743.28	14.48	297.08	12.28	0.75	0.025	285.68	510.73	2	16	546	16.38	44.37	606.75	15	3
123	2	1	0	1	28	22.2222	33	10	1.38	1	2600	13	0	4	10	10	5	7.24638	3.62319	0.14	70.41	24.05	2.24	0.19	4.75	43.06	1208.42	13.78	260.79	192.82	59.48	0.76	639.77	781.92	2	16	546	16.38	44.37	606.75	14	2
124	2	2	0	1	28	24.2215	38	10	0.66	0	3000	10	0	4	2	3	2	4.54545	3.0303	0.03	29.88	10.32	2.64	0.41	0.98	30.49	502.23	4.64	325.13	31.5	2.39	0.025	305.61	355.68	2	13	630	12.87	44.37	687.24	6	2
